# Supplementary material for: Fluorescently Labeled α-Conotoxin TxID, a New Probe for α3β4 Neuronal Nicotinic Acetylcholine Receptors
Source: Mar Drugs. 2022 Aug 12;20(8):511. doi: 10.3390/md20080511 (PMC9410468; doi:10.3390/md20080511)
Supplement: Supplementary file 1 [file marinedrugs-20-00511-s001.zip]

Archive with 1 entries (1 files):
- marinedrugs-1816617-supplementary.pdf
